# Supplementary material for: Impacts of Wet Market Modernization Levels and Hygiene Practices on the Microbiome and Microbial Safety of Wooden Cutting Boards in Hong Kong
Source: Microorganisms. 2020 Dec 7;8(12):1941. doi: 10.3390/microorganisms8121941 (PMC7762345; doi:10.3390/microorganisms8121941)
Supplement: Supplementary file 1 [file microorganisms-08-01941-s001.zip]

Archive with 8 entries (7 files):
- microorganisms-1030018-supplementary/
- microorganisms-1030018-supplementary/MDPI.Supplementary.Fig.1.pdf
- microorganisms-1030018-supplementary/MDPI_Supplementary_Fig.2.pdf
- microorganisms-1030018-supplementary/MDPI_Supplementary_Fig.3.pdf
- microorganisms-1030018-supplementary/MDPI_Supplementary_Fig.4.pdf
- microorganisms-1030018-supplementary/MDPI_Supplementary_Fig.5.pdf
- microorganisms-1030018-supplementary/MDPI_Supplementary_Fig.6.pdf
- microorganisms-1030018-supplementary/microorganisms-1030018-supplementary-table.xls
