# Supplementary material for: Impacts of Wet Market Modernization Levels and Hygiene Practices on the Microbiome and Microbial Safety of Wooden Cutting Boards in Hong Kong
Source: Microorganisms. 2020 Dec 7;8(12):1941. doi: 10.3390/microorganisms8121941 (PMC7762345; doi:10.3390/microorganisms8121941)
Supplement: Supplementary file 1 [file microorganisms-08-01941-s001.zip › microorganisms-1030018-supplementary/microorganisms-1030018-supplementary-table.xls]

## Sheet: Sheet1
SI. No	cutting board sample used for pork processing	cleaning method	wet market Type	cutting board sample used for poultry processing	Cleaning method	wet market Type	cutting bord sample used for seafood processing	cleaning method	wet market Type	Method_type
1	YMT_O_PK_NoC	1	traditional	YMT_O_PT_NoC	4	traditional	YMT_O_SF_NoC	2	traditional	1: scraping off the cutting board surface
2	YMT_O_PK_AC	1	traditional	YMT_O_PT_AC	4	traditional	YMT_O_SF_AC	2	traditional	2: cold water rinsing
3	WC_O_PK_AC	1	traditional	NTK_O_PT_NoC	2	traditional	KT_O_SF_NoC	2	traditional	3: warm water rinsing
4	SYP_O_PK_NoC	1	traditional	NTK_O_PT_AC	2	traditional	KT_O_SF_AC	2	traditional	4: detergent wash
5	KT_O_PK_NoC	2	traditional	KT_O_PT_NoC	3	traditional	KLC_O_SF_NoC	2	traditional
6	KT_O_PK_AC	2	traditional	KLC_O_PT_NoC	2	traditional	KLC_O_SF_AC	2	traditional
7	KT_O_PK2_NoC	3	traditional	KLC_O_PT_AC	2	traditional	WC_N_SF_NoC	2	modern
8	KLC_O_PK_NoC	2	traditional	WC_O_PT_NoC	4	traditional	WC_N_SF_AC	2	modern
9	KLC_O_PK_AC	2	traditional	TY_N_PT_NoC	2	modern	TY_N_SF_NoC	1	modern
10	TY_N_PK_NoC	1	modern	TY_N_PT_AC	2	modern	TY_N_SF_AC	1	modern
11	TY_N_PK_AC	1	modern	TPH_N_PT_NoC	4	modern	TPH_N_SF_NoC	2	modern
12	TPH_N_PK_NoC	1	modern	TPH_N_PT_AC	4	modern	TPH_N_SF_AC	2	modern
13	TPH_N_PK_AC	1	modern				SYP_N_SF_NoC	4	modern
14							SYP_N_SF_AC	4	modern
